# Supplementary material for: The Impact of Mental Health and Sociodemographic Characteristics on Quality of Life and Life Satisfaction during the Second Year of the COVID-19 Pandemic—Results of a Population-Based Survey in Germany
Source: Int J Environ Res Public Health. 2022 Jul 18;19(14):8734. doi: 10.3390/ijerph19148734 (PMC9316196; doi:10.3390/ijerph19148734)
Supplement: Supplementary file 1 [file ijerph-19-08734-s001.zip]

Archive with 1 entries (1 files):
- ijerph-1797236-supplementary.pdf
